# Supplementary material for: Evaluation of Cocaine Effect on Endogenous Metabolites of HepG2 Cells Using Targeted Metabolomics
Source: Molecules. 2021 Jul 29;26(15):4610. doi: 10.3390/molecules26154610 (PMC8347943; doi:10.3390/molecules26154610)
Supplement: Supplementary file 1 [file molecules-26-04610-s001.zip]

Archive with 1 entries (1 files):
- molecules-1308442-supplementary.pdf
